# Supplementary material for: Comparative Symbiotic Effects of Mycorrhizal Fungal Strains from Different Hosts on Seed Germination and Seedling Growth in Dendrobium officinale
Source: J Fungi (Basel). 2025 Oct 14;11(10):737. doi: 10.3390/jof11100737 (PMC12564960; doi:10.3390/jof11100737)
Supplement: Supplementary file 1 [file jof-11-00737-s001.zip]

Archive with 1 entries (1 files):
- jof-3864997-supplementary.pdf
